# Supplementary material for: HiCcompare: an R-package for joint normalization and comparison of HI-C datasets
Source: BMC Bioinformatics. 2018 Jul 31;19:279. doi: 10.1186/s12859-018-2288-x (PMC6069782; doi:10.1186/s12859-018-2288-x)
Supplement: Supplementary file 2 — Table of gene enrichmend results for ESC vs neuron. This excel file contains a worksheet for the GO MF, GO BP, and KEGG pathway analysis results for the gene enrichment analysis between the ESC and neuron discussed in the results section. (XLSX 46 kb) [file 12859_2018_2288_MOESM2_ESM.xlsx]

## Sheet: GO_MF
ID

## Sheet: GO_BP
ID

## Sheet: KEGG
ID
