# Supplementary material for: HiCcompare: an R-package for joint normalization and comparison of HI-C datasets
Source: BMC Bioinformatics. 2018 Jul 31;19:279. doi: 10.1186/s12859-018-2288-x (PMC6069782; doi:10.1186/s12859-018-2288-x)
Supplement: Supplementary file 4 — Table of gene enrichment results for NPC vs Neuron. This excecl file contains a worksheet for the GO MF results for the gene enrichment analysis between the NPC and Neuron. The GO BP and KEGG pathway analysis did not return any significant results and thus are not included here. (XLSX 11 kb) [file 12859_2018_2288_MOESM4_ESM.xlsx]

## Sheet: GO_MF
ID
